# Supplementary material for: M-polynomial driven machine learning models for predicting physicochemical properties of antibiotics
Source: PLoS One. 2025 Dec 11;20(12):e0338093. doi: 10.1371/journal.pone.0338093 (PMC12724536; doi:10.1371/journal.pone.0338093)
Supplement: S1 Appendix — Python code for predicting physicochemical properties using SVR-Basic, SVR-Tuned, and RF. Available at: https://doi.org/10.6084/m9.figshare.28790726. (PY) [file pone.0338093.s011.py]

import numpy as np
import pandas as pd
import matplotlib.pyplot as plt
from sklearn.model_selection import train_test_split, GridSearchCV
from sklearn.preprocessing import StandardScaler
from sklearn.svm import SVR
from sklearn.ensemble import RandomForestRegressor
from sklearn.metrics import mean_absolute_error, mean_squared_error, r2_score
from sklearn.feature_selection import RFE

# Load data from Excel
file_path = 'd:/python/pr/SH/book.xlsx'
df = pd.read_excel(file_path)
df = df.apply(lambda x: x.str.replace(',', '').astype(float) if x.dtype == 'object' else x)
df.to_excel('d:/python/data_cleaned.xlsx', index=False)

# Select features (X) and target (y)
X = df.drop('physicochemical properties', axis=1).values
y = df['physicochemical properties'].values

# Split data into training and testing sets
X_train, X_test, y_train, y_test = train_test_split(X, y, test_size=0.2, random_state=42)

# Standardize the data
scaler_X = StandardScaler()
X_train = scaler_X.fit_transform(X_train)
X_test = scaler_X.transform(X_test)

# Feature selection using RFE
model_for_selection = RandomForestRegressor(n_estimators=100, random_state=42)
selector = RFE(model_for_selection, n_features_to_select=5)
X_train_selected = selector.fit_transform(X_train, y_train)
X_test_selected = selector.transform(X_test)

# Model 1: SVR without hyperparameter tuning
svr_basic = SVR(kernel='rbf')
svr_basic.fit(X_train_selected, y_train)
y_pred_svr_basic_train = svr_basic.predict(X_train_selected)
y_pred_svr_basic_test = svr_basic.predict(X_test_selected)

# Model 2: SVR with hyperparameter tuning
param_grid = {'C': [0.1, 1, 10, 100], 'epsilon': [0.01, 0.1, 0.2], 'kernel': ['rbf', 'linear']}
grid_search = GridSearchCV(SVR(), param_grid, cv=5, n_jobs=-1, scoring='neg_mean_squared_error')
grid_search.fit(X_train_selected, y_train)
best_svr = grid_search.best_estimator_
y_pred_svr_train = best_svr.predict(X_train_selected)
y_pred_svr_test = best_svr.predict(X_test_selected)

# Model 3: Random Forest Regressor
rf_model = RandomForestRegressor(n_estimators=100, random_state=42)
rf_model.fit(X_train_selected, y_train)
y_pred_rf_train = rf_model.predict(X_train_selected)
y_pred_rf_test = rf_model.predict(X_test_selected)

# Create a DataFrame to store actual and predicted values for all models
all_predictions_df = pd.DataFrame({
    'Actual': np.concatenate([y_train, y_test]),
    'SVR_Basic_Predictions': np.concatenate([y_pred_svr_basic_train, y_pred_svr_basic_test]),
    'SVR_Tuned_Predictions': np.concatenate([y_pred_svr_train, y_pred_svr_test]),
    'Random_Forest_Predictions': np.concatenate([y_pred_rf_train, y_pred_rf_test])
})

# Sort the DataFrame by the 'Actual' column
all_predictions_df = all_predictions_df.sort_values(by='Actual')
all_predictions_df.to_excel('d:/python/pr/SH/physicochemical_properties/all_models_predictions.xlsx', index=False)

# Evaluate model performances
metrics = []
predictions = [
    (np.concatenate([y_pred_svr_basic_train, y_pred_svr_basic_test]), 'SVR (No Tuning)'),
    (np.concatenate([y_pred_svr_train, y_pred_svr_test]), 'SVR (Tuned)'),
    (np.concatenate([y_pred_rf_train, y_pred_rf_test]), 'Random Forest')
]
for y_pred, model_name in predictions:
    mae = mean_absolute_error(np.concatenate([y_train, y_test]), y_pred)
    mse = mean_squared_error(np.concatenate([y_train, y_test]), y_pred)
    rmse = np.sqrt(mse)
    r2 = r2_score(np.concatenate([y_train, y_test]), y_pred)
    metrics.append((model_name, mae, mse, rmse, r2))

metrics_df = pd.DataFrame(metrics, columns=['Model', 'MAE', 'MSE', 'RMSE', 'R2'])
metrics_df.to_excel('d:/python/pr/SH/physicochemical_properties/model_performance_metrics.xlsx', index=False)

for index, row in metrics_df.iterrows():
    print(f"{row['Model']}: MAE: {row['MAE']}, MSE: {row['MSE']}, RMSE: {row['RMSE']}, R2: {row['R2']}")

# Load test data from Excel
test_file_path = 'd:/python/pr/SH/test.xlsx'
test_df = pd.read_excel(test_file_path)
test_df = test_df.apply(lambda x: x.str.replace(',', '').astype(float) if x.dtype == 'object' else x)

X_test_new = test_df.drop('physicochemical properties', axis=1).values
y_test_new = test_df['physicochemical properties'].values

X_test_new_scaled = scaler_X.transform(X_test_new)
X_test_new_selected = selector.transform(X_test_new_scaled)

y_pred_svr_basic_test_new = svr_basic.predict(X_test_new_selected)
y_pred_svr_test_new = best_svr.predict(X_test_new_selected)
y_pred_rf_test_new = rf_model.predict(X_test_new_selected)

predictions_df = pd.DataFrame({
    'Actual': y_test_new,
    'SVR_Basic_Predictions': y_pred_svr_basic_test_new,
    'SVR_Tuned_Predictions': y_pred_svr_test_new,
    'Random_Forest_Predictions': y_pred_rf_test_new
})

predictions_df = predictions_df.sort_values(by='Actual')
predictions_df.to_excel('d:/python/pr/SH/physicochemical_properties/test_predictions.xlsx', index=False)

# Plotting
models = ['SVR_Basic', 'SVR_Tuned', 'Random_Forest']
for model in models:
    plt.figure(figsize=(14, 8))
    plt.plot(all_predictions_df['Actual'], all_predictions_df[f'{model}_Predictions'], 
             color='blue', label=f'All Models Predictions ({model})', linestyle='-', marker='o', markersize=8)
    plt.plot(predictions_df['Actual'], predictions_df[f'{model}_Predictions'], 
             color='red', label=f'Test Predictions ({model})', linestyle='--', marker='x', markersize=8)
    
    min_value = min(all_predictions_df['Actual'].min(), predictions_df['Actual'].min())
    max_value = max(all_predictions_df['Actual'].max(), predictions_df['Actual'].max())
    plt.plot([min_value, max_value], [min_value, max_value], 
             color='green', label='Ideal Line (y = x)', linestyle=':', linewidth=2)
    
    plt.xlim([min_value - 5, max_value + 5])
    plt.ylim([min_value - 5, max_value + 5])
    
    plt.title(f'Comparison of {model} Predictions vs Physicochemical Properties Actual Values', fontsize=16)
    plt.xlabel('Physicochemical Properties Actual Values', fontsize=14)
    plt.ylabel('Predicted Values', fontsize=14)
    plt.legend(loc='upper left', fontsize=12)
    plt.grid(True, linestyle='--', alpha=0.6)
    plt.tight_layout()
    
    plt.savefig(f'd:/python/pr/SH/physicochemical_properties/{model}_predictions_vs_actual.png')
    plt.show()
